# Supplementary material for: Compound 3d Attenuates Metabolic Dysfunction-Associated Steatohepatitis via Peroxisome Proliferator-Activated Receptor Pathway Activation and Inhibition of Inflammatory and Apoptotic Signaling
Source: Metabolites. 2025 Apr 29;15(5):296. doi: 10.3390/metabo15050296 (PMC12113347; doi:10.3390/metabo15050296)
Supplement: Supplementary file 1 [file metabolites-15-00296-s001.zip]

Archive with 1 entries (1 files):
- metabolites-3588595-supplementary.pdf
